# Supplementary material for: Type I-F CRISPR-associated transposons contribute to genomic plasticity in Shewanella and mediate efficient programmable DNA integration
Source: Microb Genom. 2025 Aug 19;11(8):001476. doi: 10.1099/mgen.0.001476 (PMC12452197; doi:10.1099/mgen.0.001476)
Supplement: Uncited Supplementary Material 2. [file mgen-11-01476-s002.xlsx]

## Sheet: Table S1
The plasmid information of this study
ID	Strain	Reference or source of strains	Plasmid	Condition	Description	Repeat sequence (5ʹ→3ʹ)	Spacer sequence (5ʹ→3ʹ)	PAMs	Sequence
1	E. coli Trans2-blue	Purchased from TransGen Biotech	pGGA-CAST	Kan/Cmr/Egfp	pGGA-select backbone + (Tns+cas+crispr-lacZ+RE+GFP(mut3b)+Kan+LE)	GTGACCTGCCGAATAGGCAGCTGAAAAT	CGCTTTAATGATGATTTCAGCCGCGCTGTACT	CT	CTCCGGTCTCGCTCCGTACCAAGACTTCGAATTCGGATCCCTCGAGCGATACACACTTCTATAGTGTCACCTAAATGCGTTTAAACCTTCCTGCAGGTGACGATTACCTAACAATCGGTCGATTCGTTTGATGTTATGTTTTGTTCTCGCTTTGGTTGGCAGGTTACGGCCAAGTTCGGTAAGAGTGAGAGTTTTACAGTCAAGTAATGCGTGGCAAGCCAACGTTAAGCTGTTGAGTCGTTTTAAGTGTAATTCGGGGCAGAATTGGTAAAGAGAGTCGTGTAAAATATCGAGTTCGCACATCTTGTTGTCTGATTATTGATTTTTCGGCTTCCTCGCTCACTGACTCGCTGCGCTCGGTCGTTCGGCTGCGGCGAGCGGTATCAGCTCACTCAAAGG…
2	E. coli Trans2-blue	Purchased from TransGen Biotech	pEffector	Kan/Cmr/Egfp	pGGA-select backbone +(Tns+cas+crispr-glmS)	GTGACCTGCCGAATAGGCAGCTGAAAAT	AGCCAACAAACAATGCTTTATGAATCCTCCCA	GT	CTCCGGTCTCGCTCCGTACCAAGACTTCGAATTCGGATCCCTCGAGCGATACACACTTCTATAGTGTCACCTAAATGCGTTTAAACCTTCCTGCAGGTGACGATTACCTAACAATCGGTCGATTCGTTTGATGTTATGTTTTGTTCTCGCTTTGGTTGGCAGGTTACGGCCAAGTTCGGTAAGAGTGAGAGTTTTACAGTCAAGTAATGCGTGGCAAGCCAACGTTAAGCTGTTGAGTCGTTTTAAGTGTAATTCGGGGCAGAATTGGTAAAGAGAGTCGTGTAAAATATCGAGTTCGCACATCTTGTTGTCTGATTATTGATTTTTCGGCTTCCTCGCTCACTGACTCGCTGCGCTCGGTCGTTCGGCTGCGGCGAGCGGTATCAGCTCACTCAAAGG…
3	E. coli WM3064	Store at our laboratory	pDonor	Amp/Kan/Egfp	pURR25 backbone + (crispr-ANA3pyrF+RE+placGFP(mut3b)+Kan+LE)	GTGACCTGCCGAATAGGCAGCTGAAAAT	TCAAAGTGGGCAAAGAAATGTTTACCCTGTTT	CC	CTCCGGATCCGTTTAAACGCGCGGAACCCCTATTTGTTTATTTTTCTAAATACATTCAAATATGTATCCGCTCATGAGACAATAACCCTGATAAATGCTTCAATAATATTGAAAAAGGAAGAGTATGAGTATTCAACATTTCCGTGTCGCCCTTATTCCCTTTTTTGCGGCATTTTGCCTTCCTGTTTTTGCTCACCCAGAAACGCTGGTGAAAGTAAAAGATGCTGAAGATCAGTTGGGTGCACGAGTGGGTTACATCGAACTGGATCTCAACAGCGGTAAGATCCTTGAGAGTTTTCGCCCCGAAGAACGTTTTCCAATGATGAGCACTTTTAAAGTTCTGCTATGTGGCGCGGTATTATCCCGTATTGACGCCGGGCAAGAGCAACTCGGTCGCCG…
4	E. coli Trans2-blue	Purchased from TransGen Biotech	pGGA-CAST-nt	Kan/Cmr/Egfp	pGGA-select backbone + (Tns+cas+crispr-nt+RE+GFP(mut3b)+Kan+LE)	GTGACCTGCCGAATAGGCAGCTGAAAAT	GTTGTCTGACACTTGTCACAAACCGCTAGGAG		CTCCGGTCTCGCTCCGTACCAAGACTTCGAATTCGGATCCCTCGAGCGATACACACTTCTATAGTGTCACCTAAATGCGTTTAAACCTTCCTGCAGGTGACGATTACCTAACAATCGGTCGATTCGTTTGATGTTATGTTTTGTTCTCGCTTTGGTTGGCAGGTTACGGCCAAGTTCGGTAAGAGTGAGAGTTTTACAGTCAAGTAATGCGTGGCAAGCCAACGTTAAGCTGTTGAGTCGTTTTAAGTGTAATTCGGGGCAGAATTGGTAAAGAGAGTCGTGTAAAATATCGAGTTCGCACATCTTGTTGTCTGATTATTGATTTTTCGGCTTCCTCGCTCACTGACTCGCTGCGCTCGGTCGTTCGGCTGCGGCGAGCGGTATCAGCTCACTCAAAGG…
5	E. coli WM3064	Store at our laboratory	pURR25-CAST	Amp/Kan/Egfp	pURR25 backbone + (Tns+cas+RE+GFP(mut3b)+Kan+LE)				GATATGAGTTGTCGCTGAACCCATACATTGACATAATGTACCCATAGTCTGACAAATTTAACTCATTCAATGACATAAAAATGGCTTTTGTAATCATGTTACAAAAGCTATTTTCTTTAATATTAGTATGTTGAACAATTAATAACCCATAGATTGACAAAAAACTGCATGCCAGTACACTAAATGTACACTATTCGTTGGCGCGCCTCAGCCTTTCGTCTTCACCTCGAGAAAATTTATCAAAAAGAGTGTTGACTTGTGAGCGGATAACAATGATACTTATATTCAATTGTGAGCGGATAACAATTTCACACATCTAGAATTAAAGAGGAGAAATTAAGCATGCGTAAAGGAGAAGAACTTTTCACTGGAGTTGTCCCAATTCTTGTTGAATTAGAT…
6	E. coli XL10-gold	Purchased from Shanghai Saiheng	pcrRNA-lacZ	Amp	pUC57 backbone + crispr-lacZ	GTGACCTGCCGAATAGGCAGCTGAAAAT	CGCTTTAATGATGATTTCAGCCGCGCTGTACT	CT	TCGCGCGTTTCGGTGATGACGGTGAAAACCTCTGACACATGCAGCTCCCGGAGACGGTCACAGCTTGTCTGTAAGCGGATGCCGGGAGCAGACAAGCCCGTCAGGGCGCGTCAGCGGGTGTTGGCGGGTGTCGGGGCTGGCTTAACTATGCGGCATCAGAGCAGATTGTACTGAGAGTGCACCATATGCGGTGTGAAATACCGCACAGATGCGTAAGGAGAAAATACCGCATCAGGCGCCATTCGCCATTCAGGCTGCGCAACTGTTGGGAAGGGCGATCGGTGCGGGCCTCTTCGCTATTACGCCAGCTGGCGAAAGGGGGATGTGCTGCAAGGCGATTAAGTTGGGTAACGCCAGGGTTTTCCCAGTCACGACGTTGTAAAACGACGGCCAGTGAAT…

## Sheet: Table S2
PCR primers for plasmid construction
Plasmid name	Gene	Primer name	Primer sequence	Template	Reference or source
pGGA-CAST plasmid	tnsABC	Tns-F	TACCGTCTCAatgGTTTAAACTCGCGAATGTATATAAGAAGCTTACGC	Shewanella sp. ANA-3	Store at our laboratory
		Tns-R	GGCTACCGTCTCTtTCATTTAGTCAATAGCTGAG
	Qcascade	Cas-F	GGCTACCGTCTCGtgaATGGCATTTTTATTTTCCCC	Shewanella sp. ANA-3	Store at our laboratory
		Cas-R	GGCTACCGTCTCTattcAGATTTTATCTACAAGATGAG
	crispr arrary	crRNA-lacZ	GGCTACCGTCTCTgaatGCGGCCGCATTTTCAGCTGCCTATTCGGCAGGTCACAGTACAGCGCGGCTGAAATCATCATTAAAGCGATTTTCAGCTGCCTATTCGGCAGGTCACGCGGCCGCCTGCAGGgataGGAGACGGTAGCC
	RE	RE_F	GGCTACCGTCTCCGATATGAGTTGTCGCTGAAC	Shewanella sp. ANA-3	Store at our laboratory
		RE_R	GGCTACCGTCTCTAACGAATAGTGTACATTTAGTGTAC
	Gfp	BGFP-F	TACCGTCTCTcgttGGCGCGCCTCAGCATGAGTAAAGGAGAAGAAC	pURR25 plasmid	Store at our laboratory
		BGFP-R	TACCGTCTCGTACGTACTATTTGTATAGTTCATC
	Kan	BKan-F2	TACCGTCTCGcgtaATGATTGAACAAGATGGATTG	pEASY-T1 plasmid	Purchased from TransGen Biotech
		Bkan-R2	TACCGTCTCTtgggGTGCACGGCGCGCCTCAGAAGAACTCGTCAAGAAG
	LE	LE_F	GGCTACCGTCTCTCCCATTGTAAGTTTGCAAAG	Shewanella sp. ANA-3	Store at our laboratory
		LE_R	TACCGTCTCCggaGGCCGGCCCGATTACTCATGTCGCTGAAAC
pEffector plasmid	tnsABC	Tns-F	TACCGTCTCAatgGTTTAAACTCGCGAATGTATATAAGAAGCTTACGC	Shewanella sp. ANA-3	Store at our laboratory
		Tns-R	GGCTACCGTCTCTtTCATTTAGTCAATAGCTGAG
	Qcascade	Cas-F	GGCTACCGTCTCGtgaATGGCATTTTTATTTTCCCC	Shewanella sp. ANA-3	Store at our laboratory
		Cas-R	GGCTACCGTCTCTattcAGATTTTATCTACAAGATGAG
	crispr arrary	crRNA-glmS	GGCTACCGTCTCTgaatGGATCCCTGCAGGTCGCGAGCGGCCGCATTTTCAGCTGCCTATTCGGCAGGTCACTGGGAGGATTCATAAAGCATTGTTTGTTGGCTATTTTCAGCTGCCTATTCGGCAGGTCACGCGGCCGCTCGCGActccGGAGACGGTAGCC
pDonor plasmid	pURR25-backbone	R6KF	GGCTACCGTCTCTCTCCGGATCCGTTTAAACGCGCGGAACCCCTATTTGTT	pURR25 plasmid	Store at our laboratory
		R6KR	GGCTACCGTCTCTCCATTTTCTCCTCTTTAATAAATTGTTATCCGCTCACAATTCCACACAACATACGAGCCGGAAGCATAAAGTGTAAAATGTCAGCCGTTAAGTGTTC
	crispr arrary	crRNA-pyrF	GGCTACCGTCTCTatggGTGACCTGCCGAATAGGCAGCTGAAAATTCAAAGTGGGCAAAGAAATGTTTACCCTGTTTGTGACCTGCCGAATAGGCAGCTGAAAATgataGGAGACGGTAGCC
	RE	RE_F	GGCTACCGTCTCCGATATGAGTTGTCGCTGAAC	Shewanella sp. ANA-3	Store at our laboratory
		RE_R	GGCTACCGTCTCTAACGAATAGTGTACATTTAGTGTAC
	Gfp	BplacGFP-F	GGCTACCGTCTCTcgttGGCGCGCCTCAGCCTTTCGTCTTCACCTCGAG	pURR25 plasmid	Store at our laboratory
		BGFP-R	TACCGTCTCGTACGTACTATTTGTATAGTTCATC
	Kan	BKan-F2	TACCGTCTCGcgtaATGATTGAACAAGATGGATTG	pEASY-T1 plasmid	Purchased from TransGen Biotech
		Bkan-R2	TACCGTCTCTtgggGTGCACGGCGCGCCTCAGAAGAACTCGTCAAGAAG
	LE	LE_F	GGCTACCGTCTCTCCCATTGTAAGTTTGCAAAG	Shewanella sp. ANA-3	Store at our laboratory
		LE_R	TACCGTCTCCggaGGCCGGCCCGATTACTCATGTCGCTGAAAC
pURR25-CAST plasmid	mini-Tn+pURR25-backbone	RE_F	GGCTACCGTCTCCGATATGAGTTGTCGCTGAAC	pDonor plasmid	This study
		R6KR	GGCTACCGTCTCTCCATTTTCTCCTCTTTAATAAATTGTTATCCGCTCACAATTCCACACAACATACGAGCCGGAAGCATAAAGTGTAAAATGTCAGCCGTTAAGTGTTC
	tnsABC	Tns-F	TACCGTCTCAatgGTTTAAACTCGCGAATGTATATAAGAAGCTTACGC	Shewanella sp. ANA-3	Store at our laboratory
		Tns-R	GGCTACCGTCTCTtTCATTTAGTCAATAGCTGAG
	Qcascade	Cas-F	GGCTACCGTCTCGtgaATGGCATTTTTATTTTCCCC	Shewanella sp. ANA-3	Store at our laboratory
		Cas-R3	GGCTACCGTCTCTTATCTTAATTAAGACGTCGCGGCCGCTCGCGACCTG
PCR primers for integration validation
Primer name			Primer sequence	Figure number and region
ANA3-pyrf-F			GATGACGACCAAACCTATCCTC	Figure 3B-a, 3B-b, 3B-d, 3D-f, S5-a, S5-c, S5-d
ANA3-pyrf-R			CTGCTTTGGCGACCGTATT	Figure 3B-c, 3B-d, 3D-g, S5-b, S5-c
ED.308F			GGATGTAACGCACTGAGAAG	Figure 3C-e, S5-e
RE_R			GGCTACCGTCTCTAACGAATAGTGTACATTTAGTGTAC	Figure 3C-e,3B-b, 5D-g, S5-a, ,S5-e
LE_F			GGCTACCGTCTCTCCCATTGTAAGTTTGCAAAG	Figure 3B-a,3B-c, 5D-h, S5-b, S5-d
Y-Lacz1-F			ACGTCTCGTTGCTGCATAA	Figure 4A-b, 4A-a, 4A-c, 5A-a, 5A-e, 6C-a, 6C-c
EGFP-R3			TTATTTGTATAGTTCATCCATG	Figure 4A-b, 6C-a
BKan-F2			TACCGTCTCGCGTAATGATTGAACAAGATGGATTG	Figure 4A-c, 6C-b
Y-Lacz1-R			GATAATTTCACCGCCGAAAGG	Figure 4A-a, 5A-a, 6C-b, 6C-c
glmS-F			GCCACCGGAAGAACCTATAC	Figure 5D-h
glmS-R			GCCAACTCCATGTGACAAAC	Figure 5D-g
CAS-end-F			CGTTAGTTCGAGGTGAGACATT	Figure 4D-P1, 5A-f
PGGA-F (CW)			CTGCAGGAAGGTTTAAACGCATTTAGG	Figure 4D-P1, 5A-f
A3tnsB-F			TAGCTAAAGCGCGTATGGCA	Figure 4D-P2
TniQ-inR			TTGAGCGACGCTTTGCATTC	Figure 4D-P2
TniQ-F			ATGGCATTTTTATTTTCCCC	Figure 4D-P3
Cas8-inR			CGCACCAACAGCATCTAA	Figure 4D-P3
A3tnsB-rtF			TTTCGAGGCGTATTGTCCCC	Figure 3D-g, 3D-f
RE_R			GGCTACCGTCTCTAACGAATAGTGTACATTTAGTGTAC	Figure 5A-b, 5A-c, 5A-e
LE-F			GGCTACCGTCTCTCCCATTGTAAGTTTGCAAAG	Figure 5A-b, 5A-d

## Sheet: Table S3
qPCR primers
Target strains	Target gene	Primer name	Length (bp)	Primer sequence	Figure number
S. sp ANA3	cas8/cas5	A3cas8-rtF	166	GTTCGCCGGAAAACTTGCTT	Figure 4C
		A3cas8-rtR		CGGCATGCAAGGATCGAAAG	Figure 4C
	tnsB	A3tnsB-rtF	153	TTTCGAGGCGTATTGTCCCC	Figure 4C
		A3tnsB-rtR		TAGCTAAAGCGCGTATGGCA	Figure 4C
	recA	mr7recA-rtF	169	TTCGCCGTACTGGTGCTATC	Figure 4C
		A3recA-rtR		TGGGCAACACCTAAATCGAC	Figure 4C
	lexA	A3lexA-rtF	142	CCCTAGCATGTTCCACCCTG	Figure 4C
		A3lexA-rtR		GCGAGCTACAACAACTTGGC	Figure 4C
	mdh	mr7mdh-rtF	98	TCTGCAAGGCGAAGCTAACA	Figure 4C
		mr7mdh-rtR		ATGCGCTCACTTCACCGTAA	Figure 4C
	rpoA	mr7rpoA-rtF	112	TTGAGCGTGGTCGTGGTTAT	Figure 4C
		mr7rpoA-rtR		AATACGTGCAACTGGCGAGA	Figure 4C
	recN	mr7recN-rtF	131	CTGACTTCGGTTTTGCTCGC	Figure 4C
		mr7recN-rtR		CCCCGGAATGACCAGCATTA	Figure 4C
E. coli BL21(DE3)	rssA	rssA-F	172	CATGCAGTATTCCAGGACTC	Figure 5E
		rssA-R		GGAGAGCAAATCTTGTTGC	Figure 5E
	T-RL	glms1-F	195	GCCACCGGAAGAACCTATAC	Figure 5E
		LE-rtR		CTCTGCTGTGTCATGGTTTGG	Figure 5E

## Sheet: Table S4
Information on 72 CAST-carrying Shewanella Strains
Strains	Seq ID	Type	Att site	CAST_start	CAST_end	Length
Shewanella piezotolerans WP3	NC_011566.1	Blue	cobO	1004735	1030691	25956
Shewanella baltica OS223	NC_011663.1	Blue	rsmJ	4947928	4994365	46437
Shewanella sp. ANA-3	NC_008577.1	Blue	hyp	4617240	4641080	23840
Shewanella colwelliana ATCC 39565	NZ_JAEC01000031.1	Blue	rsmJ			incomplete
Shewanella maritima D4-2	NZ_CP036200.1	Blue	LON peptidase	1821591	1877429	55838
Shewanella sp. MEBiC00475	NZ_CP039928.1	Blue	cobO	3285629	3317281	31652
Shewanella algae RQs-106	NZ_CP046378.1	Blue	rsmJ	4863147	4888297	25150
Shewanella oncorhynchi S-1	NZ_JABAEB010000009.1	Blue	rsmJ	104356	156297	51941
Shewanella sp. SR43-4	NZ_JACJEB010000005.1	Blue	cobO			incomplete
Shewanella sp. SG44-6	NZ_JACJER010000016.1	Blue	ParM/StbA			incomplete
Shewanella sp. SG41-3	NZ_JACJFJ010000007.1	Blue	rsmJ	97421	125907	28486
Shewanella schlegeliana JCM 11561	NZ_JAESVD010000003.1	Blue	cobO			incomplete
Shewanella xiamenensis 111D	NZ_MWWO01000013.1	Blue	hyp			incomplete
Shewanella algae LC2016-4	NZ_JAGQAP010000112.1	Blue	rsmJ	70280	98983	28703
Shewanella algae LC2016-1	NZ_JAGQAS010000060.1	Blue	rsmJ	70308	99011	28703
Shewanella sp. FJAT-52076	NZ_CP080415.1	Blue	rsmJ	4183393	4215286	31893
Shewanella spartinae FJAT-53681	NZ_CP080418.1	Blue	rsmJ	4370261	4396989	26728
Shewanella inventionis D1489	NZ_CP082926.1	Blue	rsmJ	177834	211262	33428
Shewanella xiamenensis NUITM-VS1	NZ_AP025014.1	Blue	rsmJ	4854840	4947740	92900
Shewanella sp. 10N.7 10N.222.52.C2	NZ_JAJGZS010000034.1	Blue	hyp	254	26288	26034
Shewanella algae INSAq258	NZ_JAKCOE010000026.1	Blue	rsmJ			incomplete
Shewanella putrefaciens 4H	NZ_CP104755.1	Blue	rsmJ	4379165	4406758	27593
Shewanella sp. FYR11-62	NZ_JAPDMX010000023.1	Green	sodium ion-translocating decarboxylase subunit beta	85158	102591	17433
Shewanella colwelliana G21646-S1	NZ_JAPWGR010000028.1	Blue	DUF2913 family protein			incomplete
Shewanella sp. UCD-FRSSP16_17	NZ_LZFV01000047.1	Blue	hyp	1980	38585	36605
Shewanella sp. UCD-KL21	NZ_MPHK01000004.1	Blue	rsmJ	223039	256024	32985
Shewanella sp. VB17	NZ_JABRVS010000001.1	Blue	rsmJ	576094	684676	108582
Shewanella aestuarii JCM 17801	NZ_BMOT01000008.1	Blue	hyp	158802	183668	24866
Shewanella algicola JCM 31091	NZ_BMQI01000066.1	Blue	uncertain			incomplete
Shewanella algae LC2016-3	NZ_JAGQAQ010000008.1	Blue	rsmJ	5399	34102	28703
Shewanella algae LC2016-2	NZ_JAGQAR010000008.1	Blue	rsmJ	70488	99191	28703
Shewanella sp. NKUCC06_TVS	NZ_JAHKQX010000011.1	Blue	rsmJ	52749	81767	29018
Shewanella sp. NKUCC01_JLK	NZ_JAHKRD010000016.1	Blue	rsmJ	9431	44867	35436
Shewanella schlegeliana JCM 11561	NZ_BPEX01000017.1	Blue	cobO			incomplete
Shewanella morhuae ATCC BAA-1206	NZ_BPFE01000001.1	Blue	rsmJ	76336	100055	23719
Shewanella sp. C32	NZ_JAKOGG010000003.1	Green	SDR family oxidoreductase	341494	381135	39641
Shewanella sp. N2AIL	NZ_JALBYT010000017.1	Blue	hyp			incomplete
Shewanella schlegeliana LMG 21406	NZ_JAKILN010000008.1	Blue	cobO			incomplete
Shewanella aestuarii JCM 17801	NZ_JAKILK010000008.1	Blue	hyp	108212	133078	24866
Shewanella algicola DSM 23803	NZ_JAKILJ010000057.1	Blue	uncertain	10	31068	31058
Shewanella kaireitica DSM 17170	NZ_JAKIKQ010000002.1	Blue	cobO	176616	211003	34387
Shewanella baltica 20FHA1-2	NZ_JAAHFA010000007.1	Blue	hyp	56256	94957	38701
Shewanella baltica 19FHA2-2	NZ_JAAHEY010000026.1	Orange	rsmJ			incomplete
Shewanella baltica 16FHM3	NZ_JAAHEU010000025.1	Orange	rsmJ			incomplete
Shewanella baltica 15FHM4	NZ_JAAHEM010000026.1	Orange	rsmJ			incomplete
Shewanella baltica 16FHA1	NZ_JAAHER010000026.1	Orange	rsmJ			incomplete
Shewanella baltica 15FHM1	NZ_JAAHEL010000005.1	Blue	rsmJ	128447	162827	34380
Shewanella baltica 15FHA3	NZ_JAAHEK010000026.1	Orange	rsmJ			incomplete
Shewanella baltica 11FHM1	NZ_JAAHDK010000026.1	Orange	rsmJ			incomplete
Shewanella baltica 9FHM1	NZ_JAAHDD010000025.1	Orange	rsmJ			incomplete
Shewanella baltica 7FHA1	NZ_JAAHDA010000026.1	Orange	rsmJ			incomplete
Shewanella baltica 5FHA1	NZ_JAAHCT010000026.1	Orange	rsmJ			incomplete
Shewanella baltica 2FHM1	NZ_JAAHCM010000026.1	Orange	rsmJ			incomplete
Shewanella baltica 4FHA1	NZ_JAAHCS010000025.1	Orange	rsmJ			incomplete
Shewanella sp. SW36	NZ_JAKKSK010000017.1	Blue	rsmJ	10270	44009	33739
Shewanella sp. SW1	NZ_JAKKSG010000016.1	Blue	rsmJ	10271	44010	33739
Shewanella sp. SM72	NZ_JAKKRX010000020.1	Blue	hyp			incomplete
Shewanella sp. SM73	NZ_JAKKRY010000014.1	Blue	rsmJ	1412	34674	33262
Shewanella sp. SM73	NZ_JAKKRY010000016.1	Blue	hyp			incomplete
Shewanella glacialipiscicola SM77	NZ_JAKKSA010000005.1	Blue	cobO	72754	97286	24532
Shewanella sp. SM43	NZ_JAKKRR010000015.1	Blue	rsmJ	10285	44024	33739
Shewanella sp. SM23	NZ_JAKKRM010000008.1	Blue	hyp	57318	84807	27489
Shewanella baltica 14FHM1	NZ_JAAHEE010000020.1	Orange	rsmJ			incomplete
Shewanella xiamenensis 2015oxa	NZ_SUNE01000009.1	Blue	rsmJ	131296	167403	36107
Shewanella sp. SP1S2-4	NZ_JAUOET010000005.1	Blue	rsmJ	48088	83657	35569
Shewanella sp. SP1S1-7	NZ_JAUOEU010000004.1	Blue	rsmJ	93083	119796	26713
Shewanella xiamenensis RK-E270.1 1	NZ_JASGNQ010000001.1	Blue	rsmJ	1759267	1841236	81969
Shewanella putrefaciens NCTC10695	NZ_UGYP01000001.1	Green	rsmJ	3113109	3136206	23097
Shewanella algicola isolate 3-195-3Z	NZ_CANKZK010000072.1	Green	uncertain			incomplete
Uncultured Shewanella sp. isolate N151-Z	NZ_CANLRE010000016.1	Blue	hyp			incomplete
Uncultured Shewanella sp. isolate 4-1054	NZ_CANLZC010000098.1	Blue	rsmJ			incomplete
Uncultured Shewanella sp. isolate 4-590	NZ_CANMWS010000001.1	Blue	rsmJ			incomplete

## Sheet: TableS5
The protein sequences of the Cas and Tns components
ANA-3-CAST Gene name	Protein Sequence
tnsA	MYIRSLRKPSPNKNVFKFASAKVSETIMCESSLEFDACFHHEYNDCIEMFGSQPEGFYYYFEGKRLPYTPDTIVHFIDGTVKFHEYKPYSKTFDPIFRAKFLAKKAAAQSLGADLILVTERQIRVNPILNNLKILHRYSGVYGLSDIQVELLNLIKKTGKISVNDVATKQSLTLGETRSH LYSLIHKGLIKVNLKQDDLDCNPAVWCIE*
tnsB	MMDFEDEFSESELVKQPDTPIQYVKLEDTALVKRDLDTFPDFLKSKALDKYQLIAFIEKTITGGWTQKNLDPILDVLFTTTTDRRPNWRTLVRWRKSYIDSNGDLASLVAKRHKMGNRTSRVKGDEVFFEQALTRFLDAKRPKVSTAYQYYKDAITIENESIVDGQIPIISYKSFNQRIKSLPPYPVAVARHGKFKADQWFAYCSSHIPPTRILERVEIDHTPLDLILIDDELSIPLGRPYLTLIIDVFSGCVLGFHLSYRSPSYVSAAKAIVHAIKPKSFEGLDIELQNEWPCFGKFENLVVDNGAEFWSKSLEHACKEAGINIQYNPVRKPWLKPFVERFFGMINEYFLTEIPGKTFSNILAKEDFKPEKDAIMRFSTFVEEFHRWIVDIYHQDSNS…
tnsC	MLSPHQIEQLQRFSDCFVMHPLVKDIFNDFDELRLNRLFQSDQQCMLLTGDTGVGKSHLVNHYKKSVLASQNYGRESMPVLVSRISSGKGLDATLTQMLADLDHFGSYQRRKRGYATDLRKKLVENLTKAQVELLIINEFQELIEFKTGLERQDIANGLKYISEEAKIPIVLVGMPWAEQIADEPQWSSRLVRRRKLEYFSLQKDIKFFRQYLMSLAKFMPFDNPPKLEDKNFAIPLFAACKGENRLLKHLLIESLKIALRKDVKNLDIEHVSDAYDLIFQNENRPSSNPFRLSLDNILISEVVKPSRYNPNAISSEDMLVAREFSTPKTLAQLLTK*
tniQ	MAFLFSPRARAFIDESLESYLLRIVSENFFDSYQQLSLAIREELHELDFEAHGAFPIELKRLNIYHAKHNSHFRMRALGLLESLLGLPPHELEKIALFRSNRVFIGSSVAVHRNDIDIPLSFIRYANEDDVESVPVCPECLKDEPYIRQVWHLKPYAACAKHECELIHHCPECKASLNYIENESIGYCSCGFELSKAAVISAKQPDLMLARSIIGGDVTSTNPLLHEVCATHRLAALLWYQKRYCKSKEASFSDAVEYFDNWPENFYQELDQLTQGAELRLIKLFNHTAFRFIYGELILHSRCLYPEDKDPHFIYAALMRYLQRLVELHPKSKKPNVADTLVTVAETTVLLSTTQEQVYRLHQDGILTSAFRQKIKQRIDPHVGVFYLRQVIEYKSSFG…
cas8f/cas5	MVKNLHLRELLDIEDVQARSTALRRAFAAYTEPLDVTGEESSALIILLNLTYPKKLVDDLLDKRLARTTVNNQTHIDVCIDEVQWLHTHNLKYPDIRVSKQRLVASSPQLHPNMLSSANCQRTLGWSHDSAKVNFAKLFGCQFIWQDKVTCLATLMCEAPKHWKEAFQELGMPVKQFMNICGRVKHVLPAQLSPDKVDKYSVQVRMPFRDGYIAITPVVSHALQSELQQAAIKKQGRYTSLEFIRPAAVSELVASLGGNAKALNYPPRINKKTHGLGNNLLARVLSGHDVLNQNVLSQPRFMRVLDELLSSESALALKQRRQQKVANLRQIRTMLSEWLAPMLEWRLEVKEGPILLSELEPINGSLEYQFLTFENELLPELLLPLFDRLNSVMSHSAMI…
cas7	MELCNVLKYDRSLYPSKAVFFYKTADSDFVPLEAEITRIRGQKAGFTEAFTPQFKSKNLAPQDLTHCNPLTIEECYVPPNVDHIYCRFSLRVQANSLKPSGCSDSEVSSLLEKLSAAFKECDGYQELATRFCKNLLLGTWLWRNQNSGNTQIDIKTSTGKCYQISNTRQLAWNIWSDEARTVLGELSKEMHLALTDPNVFWNADITAKIETVFCQEIYPSQTFGEKSAEGETSKQFTKVKCTDGRYAVSFNSVKIGAAIQSIDNWWDQDDVKRLRVHEYGADKELGIARRSPESALSFYTLFVNTELYLAELNQQAAEPGHSIHPNIYYLFAVLIKGGMFQKKAETKKA*
cas6	MQRYYFMVRFLPQEANLALLMGRCISVMHGYICKHEIKGLGLTFPAWSDASIGNVIAFVHSDEIVLSELKQQSYFQYMKECGFFSLGNVEMVPDDCAEVMFKRNQAIAKIFVGEARRRLKRLEKRALVRGETFNPIKNIQPREFYTFHRIAISSGSNKQDYLLHIQKMVAKEQTEPLFSSYGVASNLQLNGTVPELSHLVDKI*
